# Supplementary material for: The Role of Glutamatergic Gene Polymorphisms in the Clinical Phenotypes of Schizophrenia
Source: Genes (Basel). 2023 Feb 24;14(3):575. doi: 10.3390/genes14030575 (PMC10048659; doi:10.3390/genes14030575)
Supplement: Supplementary file 1 [file genes-14-00575-s001.zip]

Archive with 1 entries (1 files):
- genes-2229008-supplementary.pdf
